# Supplementary material for: Nutil: A Pre- and Post-processing Toolbox for Histological Rodent Brain Section Images
Source: Front Neuroinform. 2020 Aug 21;14:37. doi: 10.3389/fninf.2020.00037 (PMC7472695; doi:10.3389/fninf.2020.00037)
Supplement: Supplementary file 4 [file Table_1.XLSX]

## Sheet: Sheet1
Custom brain region	Isocortex	OLF	HPF	CTXsp	STR	PAL	TH	HY	MB	P	MY	CB
RGB colour	255;0;0	255;0;255	255;255;0	0;0;255	0;255;0	0;0;0	255;172;253	254;143;66	255;255;255	152;251;152	157;168;50	168;50;105
Colour	red	fusia	yellow	blue	green	black	pink	orange	white	mint	lime	dark pink
Atlas Ids	315	698	1089	703	623	803	549	1097	313	771	354	512
	184	507	1080	583	477	818	864	157	339	1132	386	528
	68	151	375	942	485	1022	637	390	302	612	207	645
	667	188	382	952	672	1031	629	332	851	7	607	912
	500	196	423	966	493	835	685	38	842	867	96	920
	985	204	463	131	56	342	709	30	4	398	101	928
	320	159	726	295	998	298	718	118	580	122	720	936
	943	589	10703	303	754	826	725	223	271	105	711	944
	648	814	10704	311	275	904	733	141	874	114	1039	951
	844	961	632	451	242	564	741	72	460	987	903	957
	882	619	982	319	250	596	406	263	323	280	642	968
	993	260	19	780	258	581	414	272	381	880	651	1073
	656	1139	822		266	809	422	830	749	898	429	1007
	962	631	909		310	351	609	452	246	931	437	1017
	767	639	918		333	287	1044	523	128	1093	445	1025
	1021	647	926		278		1008	763	294	318	370	1033
	1085	788	934		23		475	914	26	534	653	1041
	453	566	843		292		170	1109	42	574	661	1049
	322		1037		536		856	126	17	621	576	519
	353		1084		1105		138	133	10	1117	135	989
	558		502		403		218	347	494	679	939	91
	838						1020	286	503	147	143	846
	654						1029	338	511	162	839
	702						325	689	795	604	1048
	889						239	467	50	146	372
	929						255	88	67	238	83
	329						127	331	587	350	136
	981						64	210	1100	358	106
	201						1120	491	215		203
	1047						1113	525	531		235
	1070						155	557	628		307
	1038						444	1126	634		395
	1062						59	1	706		1098
	337						362	515	1061		1107
	1030						366	980	616		852
	113						1077	1004	214		859
	1094						571	63	35		938
	1128						149	693	975		970
	478						15	946	115		978
	510						181	290	757		154
	345						51	194	231		177
	878						189	226	66		169
	657						599	356	348		1069
	950						907	364	374		701
	974						575	173	1052		209
	1102						930	470	165		202
	2						262	614	12		225
	369						1014	797	100		217
	450						27	804	197		765
	854						178		591		773
	577						321		872		781
	625						958				379
	945						483				206
	1026						186				230
	361										222
	1006
	670
	1086
	1111
	9
	461
	182305689
	182305693
	182305697
	182305701
	182305705
	182305709
	182305713
	378
	873
	806
	1035
	1090
	862
	893
	1057
	36
	180
	148
	187
	638
	662
	677
	897
	1106
	1010
	1058
	857
	849
	247
	1011
	527
	600
	678
	252
	156
	243
	1002
	735
	251
	816
	847
	954
	1005
	1027
	696
	643
	759
	791
	249
	456
	1018
	959
	755
	990
	1023
	520
	598
	669
	402
	1074
	905
	1114
	233
	601
	649
	394
	281
	1066
	401
	433
	1046
	441
	409
	421
	973
	573
	613
	74
	121
	385
	593
	821
	721
	778
	33
	305
	425
	750
	269
	869
	902
	377
	393
	533
	805
	41
	501
	565
	257
	469
	312782574
	312782578
	312782582
	312782586
	312782590
	312782594
	312782598
	312782628
	312782632
	312782636
	312782640
	312782644
	312782648
	312782652
	31
	39
	935
	211
	1015
	919
	927
	48
	588
	296
	772
	810
	819
	972
	171
	304
	363
	84
	132
	44
	707
	556
	827
	1054
	1081
	714
	723
	448
	412
	630
	440
	488
	731
	484
	582
	620
	910
	746
	969
	288
	1125
	608
	680
	95
	104
	996
	328
	1101
	783
	831
	111
	120
	163
	344
	314
	119
	704
	694
	800
	675
	699
	254
	894
	671
	965
	774
	906
	279
	879
	442
	434
	545
	610
	274
	330
	886
	542
	430
	687
	590
	622
	22
	312782546
	312782550
	312782554
	312782558
	312782562
	312782566
	312782570
	417
	312782604
	312782608
	312782612
	312782616
	312782620
	312782624
	541
	97
	1127
	234
	289
	729
	786
	922
	335
	368
	540
	692
	888
	895
	836
	427
	988
	977
	1045
